# Supplementary material for: How Reliably Do Large Language Models Reproduce Vital Pulp Therapy Guidelines? A Mixed-Effects Evaluation of Guideline-Concordance and Error Directionality
Source: Healthcare (Basel). 2026 Jun 7;14(12):1605. doi: 10.3390/healthcare14121605 (PMC13299513; doi:10.3390/healthcare14121605)
Supplement: Supplementary file 1 [file healthcare-14-01605-s001.zip]

Archive with 1 entries (1 files):
- healthcare-4320630-supplementary.pdf
